# Supplementary material for: ZrSnO4: A Solution-Processed Robust Electron Transport Layer of Efficient Planar-Heterojunction Perovskite Solar Cells
Source: Nanomaterials (Basel). 2021 Nov 16;11(11):3090. doi: 10.3390/nano11113090 (PMC8625985; doi:10.3390/nano11113090)
Supplement: Supplementary file 1 [file nanomaterials-11-03090-s001.zip]

Archive with 1 entries (1 files):
- nanomaterials-1448174-SI.pdf
